# Supplementary material for: Modulation of Rice Leaf Angle and Grain Size by Expressing OsBCL1 and OsBCL2 under the Control of OsBUL1 Promoter
Source: Int J Mol Sci. 2021 Jul 21;22(15):7792. doi: 10.3390/ijms22157792 (PMC8346013; doi:10.3390/ijms22157792)
Supplement: Supplementary file 1 [file ijms-22-07792-s001.zip › Table S1 (July 16 2021).xlsx]

## Sheet: Sequence Data
Supplementary Table 1. Multiple sequence alignment of HLH/bHLH proteins used for the construction of phylogenetic tree.
ACE1 (At1g68920)	-1	0	0	0	-	-	-	-	-	M	D	L	S	A	K	D	E	F	S	A	E	K	R	N	P	D	N	Y	D	S	V	N	N	P	S	G	D	W	R	V	D	S	Y	P	S	E	N	L	I
ACE2 (At1g10120)	-1	0	0	0	-	-	-	-	-	-	-	-	-	-	-	-	-	-	-	-	-	-	-	-	-	-	-	-	-	-	-	-	-	-	-	-	-	-	-	-	-	-	-	-	-	-	-	-	-
CIB1 (At4g34530)	-1	0	0	0	-	-	-	-	-	-	-	-	-	-	-	-	-	-	-	-	-	-	-	-	-	-	-	-	-	-	-	-	-	-	-	-	-	-	-	-	-	-	-	-	-	-	-	-	-
CIB5 (At1g26260)	-1	0	0	0	-	-	-	-	-	-	-	M	.	D	.	.	.	.	A	.	K	.	K	-	-	-	-	-	.	L	.	.	T	.	-	-	-	-	-	.	.	L	.	.	P	.	.	P	M
ILI1 (Os04g54900)	-1	0	0	0	-	-	-	-	-	-	-	-	-	-	-	-	-	-	-	-	-	-	-	-	-	-	-	-	-	-	-	-	-	-	-	-	-	-	-	-	-	-	-	-	-	-	-	-	-
OsBC1 (Os09g33580)	-1	0	0	0	-	-	-	-	-	-	-	-	-	-	-	-	-	-	-	-	-	-	-	-	-	-	-	-	-	-	-	-	-	-	-	-	-	-	-	-	-	-	-	-	-	-	-	-	-
OsBCL1 (Os08g42470)	-1	0	0	0	-	-	-	-	-	-	-	-	-	-	-	-	-	-	-	-	-	-	-	-	-	-	-	-	-	-	-	-	-	-	-	-	-	-	-	-	-	-	-	-	-	-	-	-	-
OsBCL2 (Os02g47660)	-1	0	0	0	-	-	-	-	-	-	-	-	-	-	-	-	-	-	-	-	-	-	-	-	-	-	-	-	-	-	-	-	-	-	-	-	-	-	-	-	-	-	-	-	-	-	-	-	-
OsbHLH072 (Os02g17680)	-1	0	0	0	-	-	-	-	-	.	.	R	G	V	L	H	K	S	.	.	L	V	G	E	M	G	E	G	H	G	W	W	S	V	N	-	-	-	-	-	-	-	-	-	N	L	R	P	P
OsbHLH073 (Os05g14010)	-1	0	0	0	-	-	-	-	-	.	N	R	G	E	F	Q	S	S	-	L	V	Q	Q	M	I	W	S	G	S	.	T	G	T	A	T	.	V	G	S	G	G	G	A	G	.	L	M	G	S
OsbHLH074 (Os01g13000)	-1	0	0	0	-	-	-	M	L	S	S	G	G	E	L	K	S	S	.	L	V	Q	Q	M	V	W	V	G	-	-	T	G	.	S	.	-	-	-	-	-	-	-	S	S	.	I	M	G	S
OsBU1 (Os06g12210)	-1	0	0	0	-	-	-	-	-	-	-	-	-	-	-	-	-	-	-	-	-	-	-	-	-	-	-	-	-	-	-	-	-	-	-	-	-	-	-	-	-	-	-	-	-	-	-	-	-
OsBUL1 (Os02g51320)	-1	0	0	0	-	-	-	-	-	-	-	-	-	-	-	-	-	-	-	-	-	-	-	-	-	-	-	-	-	-	-	-	-	-	-	-	-	-	-	-	-	-	-	-	-	-	-	-	-
OsIBH1 (Os04g56500)	-1	0	0	0	-	-	-	-	-	-	-	-	-	-	-	-	-	-	-	-	-	-	-	-	-	-	-	-	-	-	-	-	-	-	-	-	-	-	-	-	-	-	-	-	-	-	-	-	-
ACE1 (At1g68920)	-1	0	0	0	N	G	G	N	A	S	S	S	S	F	R	G	-	-	S	I	D	R	S	L	E	M	G	W	N	L	P	N	L	L	P	P	K	G	N	G	L	F	L	P	N	A	S	S	F
ACE2 (At1g10120)	-1	0	0	0	R	V	.	I	T	.	M	P	L	Y	A	K	A	D	P	F	F	S	.	A	D	W	D	P	V	V	N	-	-	-	-	-	-	-	-	-	-	-	-	-	-	-	-	-	-
CIB1 (At4g34530)	-1	0	0	0	H	L	K	Y	L	N	-	P	T	.	D	S	-	-	-	-	-	-	-	-	-	-	-	-	-	-	-	-	-	-	-	-	-	-	-	-	-	-	-	-	-	-	-	-	-
CIB5 (At1g26260)	-1	0	0	0	.	V	H	T	D	A	D	T	.	.	.	.	N	N	N	.	.	I	P	.	.	.	.	.	.	-	-	-	-	-	-	-	-	-	-	-	-	-	-	-	-	-	-	-	-
ILI1 (Os04g54900)	-1	0	0	0	-	-	-	-	-	-	-	-	-	-	-	-	-	-	-	-	-	-	-	-	-	-	-	-	-	-	-	-	-	-	-	-	-	-	-	-	-	-	-	-	-	-	-	-	-
OsBC1 (Os09g33580)	-1	0	0	0	-	-	-	-	-	-	-	-	-	-	-	-	-	-	-	-	-	-	-	-	-	-	-	-	-	-	-	-	-	-	-	-	-	-	-	-	-	-	-	-	-	-	-	-	-
OsBCL1 (Os08g42470)	-1	0	0	0	-	-	-	-	-	-	-	-	-	-	-	-	-	-	-	-	-	-	-	-	-	-	-	-	-	-	-	-	-	-	-	-	-	-	-	-	-	-	-	-	-	-	-	-	-
OsBCL2 (Os02g47660)	-1	0	0	0	D	V	S	R	H	R	K	G	H	L	D	T	V	E	.	-	-	-	-	-	-	-	-	-	-	-	-	-	-	-	-	-	-	-	-	-	-	-	-	-	-	-	-	-	-
OsbHLH072 (Os02g17680)	-1	0	0	0	L	L	L	S	N	H	Y	P	L	P	S	T	A	T	T	S	T	A	A	A	P	W	H	D	T	G	S	R	H	G	Q	H	L	Q	-	D	S	W	N	H	I	L	L	G	G
OsbHLH073 (Os05g14010)	-1	0	0	0	P	.	L	-	V	P	M	N	G	T	A	.	A	A	A	S	L	P	.	.	H	-	D	G	G	G	G	G	H	E	S	S	M	P	-	E	S	W	S	Q	L	L	L	G	G
OsbHLH074 (Os01g13000)	-1	0	0	0	P	C	L	.	I	P	E	V	N	L	S	T	G	L	H	P	L	G	.	F	H	G	D	V	Q	Q	Q	E	I	I	S	G	M	P	D	Q	S	W	R	Q	L	L	L	G	G
OsBU1 (Os06g12210)	-1	0	0	0	-	-	-	-	-	-	-	-	-	-	-	-	-	-	-	-	-	-	-	-	-	-	-	-	-	-	-	-	-	-	-	-	-	-	-	-	-	-	-	-	-	-	-	-	-
OsBUL1 (Os02g51320)	-1	0	0	0	-	-	-	-	-	-	-	-	-	-	-	-	-	-	-	-	-	-	-	-	-	-	-	-	-	-	-	-	-	-	-	-	-	-	-	-	-	-	-	-	-	-	-	-	-
OsIBH1 (Os04g56500)	-1	0	0	0	-	-	-	-	-	-	-	-	-	-	-	-	-	-	-	-	-	-	-	-	-	-	-	-	-	-	-	-	-	-	-	-	-	-	-	-	-	-	-	-	-	-	-	-	-
ACE1 (At1g68920)	-1	0	0	0	P	-	L	G	N	S	E	A	I	G	L	F	L	Q	G	G	G	T	M	Q	G	Q	C	Q	S	N	E	L	N	V	G	E	P	H	N	D	V	S	V	A	V	K	E	S	T
ACE2 (At1g10120)	-1	0	0	0	S	V	S	.	F	A	A	D	M	P	A	S	.	L	P	F	.	D	C	G	.	G	Q	I	G	H	F	.	G	S	D	K	K	G	E	R	L	I	R	.	G	E	S	.	H
CIB1 (At4g34530)	-1	0	0	0	G	E	T	T	V	E	G	D	S	R	.	S	I	S	P	E	T	.	L	G	T	G	N	F	K	K	-	-	-	-	-	R	K	F	D	T	E	T	K	D	C	N	.	K	K
CIB5 (At1g26260)	-1	0	0	0	S	S	.	.	V	P	D	S	T	.	.	.	.	.	D	T	Q	I	P	S	.	S	K	L	D	.	-	-	-	-	-	G	.	L	T	.	A	.	K	L	.	.	.	R	S
ILI1 (Os04g54900)	-1	0	0	0	-	-	-	-	-	-	-	-	-	-	-	-	-	-	-	-	-	-	-	-	-	-	-	-	-	-	-	-	-	-	-	-	-	-	-	-	-	-	-	-	-	-	-	-	-
OsBC1 (Os09g33580)	-1	0	0	0	F	L	F	C	H	G	S	H	G	-	-	-	-	G	A	A	T	.	T	A	P	A	I	P	E	D	-	-	-	-	-	A	S	M	E	T	S	-	S	V	.	L	D	T	S
OsBCL1 (Os08g42470)	-1	0	0	0	F	F	.	Y	.	H	S	H	G	S	Q	A	P	.	P	A	N	A	A	A	A	A	I	V	E	D	-	-	-	-	-	A	S	L	E	S	S	V	S	.	.	L	D	T	S
OsBCL2 (Os02g47660)	-1	0	0	0	M	C	Y	.	S	L	G	G	E	P	P	L	A	P	E	A	S	N	G	S	.	S	S	G	G	G	G	S	F	R	K	R	R	P	D	.	A	K	G	E	S	N	S	I	C
OsbHLH072 (Os02g17680)	-1	0	0	0	-	-	-	-	-	W	.	G	Q	V	.	.	P	T	T	P	A	A	A	A	A	E	A	D	H	G	S	N	S	Y	N	N	I	Y	S	T	T	T	T	S	H	G	S	.	.
OsbHLH073 (Os05g14010)	-1	0	0	0	V	G	G	M	K	E	.	G	S	M	A	Q	A	A	A	T	A	A	A	A	A	Y	S	F	Y	G	S	H	L	A	.	D	H	Q	H	E	I	Q	A	.	A	A	G	G	G
OsbHLH074 (Os01g13000)	-1	0	0	0	-	-	-	-	-	D	.	.	S	M	P	H	E	A	S	-	-	-	A	A	A	Y	D	F	Y	G	-	H	G	G	.	A	G	D	G	I	L	Q	A	S	P	E	A	.	-
OsBU1 (Os06g12210)	-1	0	0	0	-	-	-	-	-	-	-	-	-	-	-	-	-	-	-	-	-	-	-	-	-	-	-	-	-	-	-	-	-	-	-	-	-	-	-	-	-	-	-	-	-	-	-	-	-
OsBUL1 (Os02g51320)	-1	0	0	0	-	-	-	-	-	-	-	-	-	-	-	-	-	-	-	-	-	-	-	-	-	-	-	-	-	-	-	-	-	-	-	-	-	-	-	-	-	-	-	-	-	-	-	-	-
OsIBH1 (Os04g56500)	-1	0	0	0	G	R	G	E	A	A	A	.	T	K	H	M	.	A	F	H	F	L	R	A	L	S	R	I	H	R	A	T	P	.	T	R	R	T	R	T	I	R	R	.	A	Y	S	.	M
ACE1 (At1g68920)	-1	0	0	0	S	N	T	K	K	R	K	R	N	G	Q	N	S	E	A	A	Q	S	H	R	S	Q	Q	S	E	E	E	P	D	N	N	G	D	E	K	R	N	D	E	Q	S	P	N	S	P
ACE2 (At1g10120)	-1	0	0	0	E	F	Q	E	D	P	Q	.	G	N	D	Q	.	Q	K	K	H	K	N	D	Q	S	K	E	T	V	N	K	E	S	-	-	-	-	-	S	Q	S	.	E	A	.	K	E	N
CIB1 (At4g34530)	-1	0	0	0	Q	.	N	G	S	-	-	-	-	-	-	-	T	K	S	I	K	K	M	K	H	K	A	K	K	.	.	-	-	-	-	-	N	N	F	S	.	.	S	S	K	V	T	K	E
CIB5 (At1g26260)	-1	0	0	0	Q	T	S	S	.	-	-	-	-	.	F	S	.	K	K	R	K	R	I	G	K	D	C	E	.	.	.	-	-	-	-	-	.	K	.	Q	K	.	.	.	.	.	T	.	N
ILI1 (Os04g54900)	-1	0	0	0	-	-	-	-	-	-	-	-	-	-	-	-	-	-	-	M	S	.	S	.	R	S	R	.	R	R	A	-	-	-	-	-	-	-	-	-	-	G	S	S	V	.	S	.	-
OsBC1 (Os09g33580)	-1	0	0	0	A	H	S	.	E	-	-	-	-	-	A	K	E	N	G	R	K	R	G	G	K	K	H	.	R	D	Q	-	-	-	-	-	-	-	-	-	M	E	.	E	A	.	Q	G	-
OsBCL1 (Os08g42470)	-1	0	0	0	A	H	S	.	D	-	-	-	-	-	S	C	K	D	G	K	S	R	R	G	K	K	A	.	K	.	V	E	-	-	-	-	E	K	S	T	T	E	D	E	P	.	K	G	-
OsBCL2 (Os02g47660)	-1	0	0	0	A	A	V	G	.	G	R	P	E	R	A	R	P	G	.	K	K	K	A	E	V	A	S	P	K	D	S	.	A	T	-	-	-	-	-	-	S	A	S	T	V	T	A	G	-
OsbHLH072 (Os02g17680)	-1	0	0	0	Q	A	S	S	P	.	S	S	C	I	T	S	T	T	S	L	G	.	N	G	V	L	E	F	S	N	N	T	S	P	-	-	-	-	-	.	E	C	I	S	T	A	S	G	-
OsbHLH073 (Os05g14010)	-1	0	0	0	.	.	.	A	A	P	-	-	-	-	-	-	-	P	E	L	R	.	.	H	H	N	-	-	S	D	N	S	S	-	-	-	-	-	-	-	E	C	N	S	T	A	T	G	-
OsbHLH074 (Os01g13000)	-1	0	0	0	.	.	.	A	A	V	A	-	-	P	A	A	E	P	E	L	T	R	K	H	H	A	G	Q	S	D	N	S	S	-	-	-	-	-	-	-	E	C	N	S	T	E	T	G	-
OsBU1 (Os06g12210)	-1	0	0	0	-	-	-	-	-	-	-	-	-	-	-	-	-	-	-	M	S	.	-	.	R	S	-	-	-	-	-	-	-	-	-	-	-	-	-	-	-	-	-	-	-	-	-	-	-
OsBUL1 (Os02g51320)	-1	0	0	0	-	-	-	-	-	-	-	-	-	-	-	-	-	-	-	M	S	.	-	.	R	S	-	-	-	-	-	-	-	-	-	-	-	-	-	-	-	-	-	-	-	-	-	-	-
OsIBH1 (Os04g56500)	-1	0	0	0	V	R	A	R	R	S	R	T	L	M	R	R	A	A	V	L	V	R	R	.	V	V	A	A	P	A	P	-	-	-	-	-	-	-	-	-	-	S	P	A	.	A	R	G	-
ACE1 (At1g68920)	-1	0	0	0	P	P	K	D	G	Y	I	H	V	R	A	R	R	G	Q	A	T	N	S	H	S	L	A	E	R	V	R	R	E	K	I	S	E	R	M	K	F	L	Q	D	L	V	P	G	C
ACE2 (At1g10120)	-1	0	0	0	-	-	-	-	-	.	.	.	M	.	.	.	.	.	.	.	.	.	.	.	.	.	.	.	.	.	.	.	.	.	.	.	.	.	.	R	L	.	.	E	.	.	.	.	.
CIB1 (At4g34530)	-1	0	0	0	-	-	-	-	-	.	.	.	.	.	.	.	.	.	.	.	.	D	.	.	.	I	.	.	.	.	.	.	.	.	.	.	.	.	.	.	.	.	.	.	.	.	.	.	.
CIB5 (At1g26260)	-1	0	0	0	S	L	.	.	.	.	.	.	M	.	.	.	.	.	.	.	.	.	.	.	.	.	.	.	.	.	.	.	.	.	.	.	.	.	.	.	.	.	.	.	.	.	.	.	.
ILI1 (Os04g54900)	-1	0	0	0	-	-	-	-	-	-	-	-	S	S	S	S	.	T	S	I	S	E	D	Q	-	I	.	.	L	L	S	-	-	.	L	Q	A	L	L	P	E	S	.	A	R	N	-	.	A
OsBC1 (Os09g33580)	-1	0	0	0	-	-	-	-	-	F	.	.	.	.	.	.	.	.	.	.	.	D	.	.	.	.	.	.	.	.	.	.	.	R	.	.	.	.	.	R	M	.	.	A	.	.	.	.	.
OsBCL1 (Os08g42470)	-1	0	0	0	-	-	-	-	-	.	.	.	.	.	.	.	.	.	.	.	.	D	.	.	.	.	.	.	.	.	.	.	.	R	.	.	.	.	.	R	M	.	.	A	.	.	.	.	.
OsBCL2 (Os02g47660)	-1	0	0	0	-	Q	.	T	D	.	.	.	.	.	.	.	.	.	.	.	.	D	.	.	.	.	.	.	.	.	.	.	.	R	.	.	.	.	.	R	Y	.	.	E	.	.	.	.	.
OsbHLH072 (Os02g17680)	-1	0	0	0	-	-	-	-	-	-	A	A	F	K	K	A	.	T	.	E	P	S	P	A	Q	A	T	V	K	.	.	K	.	.	L	G	D	.	I	T	A	.	H	Q	.	.	S	P	F
OsbHLH073 (Os05g14010)	-1	0	0	0	-	-	-	-	-	-	S	A	L	K	K	A	.	V	.	.	S	S	.	A	Q	S	T	L	K	.	.	K	.	R	L	G	D	.	I	T	A	.	H	Q	I	.	S	P	F
OsbHLH074 (Os01g13000)	-1	0	0	0	-	-	-	-	-	-	S	A	L	K	K	A	.	V	.	.	S	S	.	A	Q	S	T	L	K	.	.	K	.	R	L	G	D	.	I	T	A	.	H	Q	I	.	S	P	F
OsBU1 (Os06g12210)	-1	0	0	0	-	-	-	-	-	-	-	-	-	-	-	S	.	S	S	V	S	E	E	E	-	I	N	.	L	I	S	-	-	.	L	Q	S	L	L	P	S	S	R	R	R	-	-	.	A
OsBUL1 (Os02g51320)	-1	0	0	0	-	-	-	-	-	-	-	-	-	-	-	S	.	.	S	I	S	E	E	E	-	I	N	.	L	I	S	-	-	.	L	Q	S	L	L	P	N	S	R	R	R	-	-	.	S
OsIBH1 (Os04g56500)	-1	0	0	0	-	-	-	-	-	-	V	R	I	I	.	A	G	E	T	S	A	A	A	R	A	V	P	P	P	P	.	Q	Q	G	E	P	P	.	A	E	A	.	R	R	.	.	.	.	G
ACE1 (At1g68920)	-1	0	0	0	P	Q	M	D	-	F	N	L	E	G	L	L	A	K	D	A	L	Q	L	R	A	-	G	S	S	S	T	T	P	F	P	P	N	M	S	M	A	Y	P	P	L	P	H	G	F
ACE2 (At1g10120)	-1	0	0	0	.	E	I	N	-	-	-	-	-	-	-	-	-	-	-	-	-	-	-	-	-	-	-	I	D	I	D	R	I	L	A	K	D	L	L	Q	S	R	D	R	N	T	P	T	L
CIB1 (At4g34530)	-1	0	0	0	.	R	P	.	-	.	D	M	D	D	I	F	.	.	E	V	A	S	-	-	-	-	-	-	-	T	P	M	T	V	V	.	S	P	E	.	V	L	S	G	Y	S	.	-	-
CIB5 (At1g26260)	-1	0	0	0	.	V	L	.	-	.	.	.	.	S	.	.	.	.	.	.	.	.	-	-	-	-	-	-	.	.	A	P	T	.	.	H	.	.	.	.	L	.	.	.	V	S	Y	-	-
ILI1 (Os04g54900)	-1	0	0	0	A	S	P	.	-	-	-	-	-	-	-	-	-	-	-	-	-	-	-	-	-	-	-	-	-	-	-	-	V	T	S	D	Q	A	A	V	I	R	S	L	.	M	-	-	-
OsBC1 (Os09g33580)	-1	0	0	0	.	V	L	Y	G	.	G	I	D	S	D	A	F	S	.	H	S	.	K	-	-	-	-	-	-	M	E	G	M	.	H	E	A	V	A	I	P	A	S	V	.	N	R	.	S
OsBCL1 (Os08g42470)	-1	0	0	0	.	V	L	Y	G	.	G	M	D	S	D	G	L	-	-	H	D	.	K	-	-	-	-	-	-	I	G	G	M	.	Q	E	A	L	A	.	P	N	.	V	.	N	Q	-	S
OsBCL2 (Os02g47660)	-1	0	0	0	.	V	V	N	F	N	I	V	.	D	.	F	G	R	Q	L	S	.	A	A	C	N	P	A	A	L	P	A	M	A	L	.	M	A	Q	V	E	P	S	C	.	Q	M	S	P
OsbHLH072 (Os02g17680)	-1	0	0	0	G	S	S	S	N	G	G	G	G	.	G	G	G	S	-	-	-	-	-	-	-	-	-	-	N	.	K	L	Q	H	Q	.	E	A	.	R	V	Q	G	E	R	N	S	I	.
OsbHLH073 (Os05g14010)	-1	0	0	0	N	G	T	G	-	-	-	-	-	-	-	-	-	-	-	-	-	-	-	-	-	-	-	-	-	-	P	M	Q	N	G	.	-	-	-	V	G	E	R	-	N	.	G	L	.
OsbHLH074 (Os01g13000)	-1	0	0	0	C	S	A	N	-	-	-	-	-	-	-	-	-	-	-	-	-	-	-	-	-	-	-	-	-	-	P	M	Q	Q	Q	T	G	I	M	A	G	E	R	S	T	D	G	L	.
OsBU1 (Os06g12210)	-1	0	0	0	A	G	.	.	-	-	-	-	-	-	-	-	-	-	-	-	-	-	-	-	-	-	-	-	-	-	-	-	H	N	S	.	G	A	E	I	I	R	S	L	.	R	-	-	-
OsBUL1 (Os02g51320)	-1	0	0	0	A	T	.	.	-	-	-	-	-	-	-	-	-	-	-	-	-	-	-	-	-	-	-	-	-	-	-	-	H	N	S	.	G	A	E	I	I	R	S	I	.	R	S	-	-
OsIBH1 (Os04g56500)	-1	0	0	0	Y	.	-	-	-	-	-	-	-	-	-	-	-	-	-	-	-	-	-	-	-	-	-	-	-	-	-	-	-	-	-	-	-	-	-	-	-	-	-	-	-	-	-	-	-
ACE1 (At1g68920)	-1	0	0	0	Q	N	V	I	H	I	N	Y	G	A	G	D	V	T	P	D	P	Q	A	A	A	T	A	S	L	P	A	A	N	M	K	V	E	P	-	-	-	-	-	-	-	-	-	-	-
ACE2 (At1g10120)	-1	0	0	0	.	.	L	Y	Q	M	G	F	V	S	N	P	S	.	M	S	S	F	S	P	N	-	-	-	-	-	-	G	R	L	.	P	.	L	-	-	-	-	-	-	-	-	-	-	-
CIB1 (At4g34530)	-1	0	0	0	D	P	L	S	C	F	.	N	.	E	A	P	S	M	W	.	S	H	V	Q	N	-	-	-	-	L	Y	G	.	L	G	.	-	-	-	-	-	-	-	-	-	-	-	-	-
CIB5 (At1g26260)	-1	0	0	0	H	.	L	V	.	M	.	H	E	T	.	-	T	A	.	.	H	E	D	T	T	-	-	-	-	-	-	.	D	.	.	.	.	.	-	-	-	-	-	-	-	-	-	-	-
ILI1 (Os04g54900)	-1	0	0	0	-	-	-	-	-	-	-	-	-	-	-	-	-	-	-	-	-	-	-	-	-	-	-	-	-	-	-	-	-	-	-	-	-	-	-	-	-	-	-	-	-	-	-	-	-
OsBC1 (Os09g33580)	-1	0	0	0	N	G	S	Y	I	M	Q	T	V	G	E	P	R	Q	-	E	L	F	N	Q	V	V	L	N	N	Y	M	C	S	F	Q	-	-	-	-	-	-	-	-	-	-	-	-	-	-
OsBCL1 (Os08g42470)	-1	0	0	0	N	G	S	Y	L	M	Q	A	V	G	E	P	R	Q	Q	E	M	L	N	Q	L	V	F	N	N	-	M	C	S	F	Q	-	-	-	-	-	-	-	-	-	-	-	-	-	-
OsBCL2 (Os02g47660)	-1	0	0	0	A	S	.	E	P	C	L	N	V	N	.	A	A	G	W	.	I	G	S	H	G	L	F	.	G	F	D	.	P	F	Q	S	V	Q	S	D	C	L	L	D	N	L	K	M	E
OsbHLH072 (Os02g17680)	-1	0	0	0	L	R	S	R	G	L	C	L	V	P	V	S	C	.	V	.	V	G	V	D	.	G	-	-	-	.	.	D	Y	W	A	A	P	.	A	F	G	I	G	-	-	-	-	-	-
OsbHLH073 (Os05g14010)	-1	0	0	0	L	R	S	R	G	L	C	L	V	P	V	S	C	.	S	H	F	G	G	D	N	-	-	-	-	A	.	D	Y	W	A	P	A	.	L	G	G	-	-	-	-	-	-	-	-
OsbHLH074 (Os01g13000)	-1	0	0	0	L	R	S	R	G	L	C	L	V	P	V	S	C	M	.	H	L	A	.	D	N	D	V	V	V	G	S	D	F	W	A	A	A	G	G	G	G	G	G	G	A	P	P	L	A
OsBU1 (Os06g12210)	-1	0	0	0	-	-	-	-	-	-	-	-	-	-	-	-	-	-	-	-	-	-	-	-	-	-	-	-	-	-	-	-	-	-	-	-	-	-	-	-	-	-	-	-	-	-	-	-	-
OsBUL1 (Os02g51320)	-1	0	0	0	-	-	-	-	-	-	-	-	-	-	-	-	-	-	-	-	-	-	-	-	-	-	-	-	-	-	-	-	-	-	-	-	-	-	-	-	-	-	-	-	-	-	-	-	-
OsIBH1 (Os04g56500)	-1	0	0	0	-	-	-	-	-	-	-	-	-	-	-	-	-	-	-	-	-	-	-	-	-	-	-	-	-	-	-	-	-	-	-	-	-	-	-	-	-	-	-	-	-	-	-	-	-
[truncated: 35 more columns]

## Sheet: Info
Title	Final
Format
DataType	Protein
14
Number Sites	530
Identical	.
Missing	?
Indel	-
