# Supplementary material for: Modulation of Rice Leaf Angle and Grain Size by Expressing OsBCL1 and OsBCL2 under the Control of OsBUL1 Promoter
Source: Int J Mol Sci. 2021 Jul 21;22(15):7792. doi: 10.3390/ijms22157792 (PMC8346013; doi:10.3390/ijms22157792)
Supplement: Supplementary file 1 [file ijms-22-07792-s001.zip › Table S2 Primers (July 16 2021).xlsx]

## Sheet: Sheet1
Table S2. Primers used for gene expression analysis
Primer name	Sequence (5' to 3')	Note
OsBCL1 qRT-PCR-F	GCACACTCCAAGGATAGCTGCAAG
OsBCL1 qRT-PCR-R	TTCAGTGGTGCTCTTCTCCTCCA
OsBCL2 qRT-PCR-F	TGGAGCCATGCCTCAACGTGAATG
OsBCL2 qRT-PCR-R	CACTGAACAAACCGTGAGAGCCAA
OsAct qRT-PCR-F	CTCCCCCATGCTATCCTTCG	Caldana et al., 2007
OsAct qRT-PCR-R	TGAATGAGTAACCACGCTCCG
AtUBQ11(AT4G05050) qRT-PCR-F	GTTGATTTTTGCTGGGAAGC	Qin et al., 2015
AtUBQ11(AT4G05050) qRT-PCR-R	GATCTTGGCCTTCACGTTGT
OsCDC6 qRT-PCR-F	GTTGAGTGGGCATAGGGTAGG	Seo et al., 2020
OsCDC6 qRT-PCR-R	TCCGACTTGAAATACGAGGCAAT
OsMCM3 qRT-PCR-F	GGTACACTTCCGATCACAGCG	Seo et al., 2020
OsMCM3 qRT-PCR-R	CCACATCCATTGGGTCGTTTC
OsEXPA3 qRT-PCR-F	TCCCCGTCAACTACAAGAGG	Jang et al., 2017
OsEXPA3 qRT-PCR-R	TCACGGTCACAAGCTCAAAG
OsEXPA4 qRT-PCR-F	GGCGTTCTCTTCCTCCTCTT	Jang et al., 2017
OsEXPA4 qRT-PCR-R	ACCCTTGGCTGTACAGGTTG
OsCPS1 qRT-PCR-F	GCGTGCATTTTCGAACCAA	Lee et al., 2020
OsCPS1 qRT-PCR-R	TTGGCCAGCACTGACACTCT
OsKO1 qRT-PCR-F	AGTAGCCAAGGAGGCGATGA	Lee et al., 2020
OsKO1 qRT-PCR-R	CGGCTTATCACAGACAATGCT
OsKO2 qRT-PCR-F	TGAAGTAGCCAAGGAGGCGA	Lee et al., 2020
OsKO2 qRT-PCR-R	CGCTGATTGCGACCATACTTT
OsGA20ox1 qRT-PCR-F	GCCACTACAGGGCCGACAT	Lee et al., 2020
OsGA20ox1 qRT-PCR-R	TGGTTGCAGGTGACGATGAT
